# Supplementary material for: Baculovirus Vector-Based Varicella-Zoster Virus Vaccine as a Promising Alternative with Enhanced Safety and Therapeutic Functions
Source: Vaccines (Basel). 2024 Mar 20;12(3):333. doi: 10.3390/vaccines12030333 (PMC10975603; doi:10.3390/vaccines12030333)
Supplement: Supplementary file 1 [file vaccines-12-00333-s001.zip]

Archive with 1 entries (1 files):
- vaccines-2897507-supplementary.pdf
